# Supplementary material for: Moderate hypoxia mitigates the physiological effects of high temperature on the tropical blue crab Callinectes sapidus
Source: Front Physiol. 2023 Jan 5;13:1089164. doi: 10.3389/fphys.2022.1089164 (PMC9849389; doi:10.3389/fphys.2022.1089164)
Supplement: Supplementary file 3 [file Table4.XLSX]

## Sheet: Routine metabolic rate
Regime	Sampling time	DO	rmr (mgO2/h/gWW)
Flutcuation	10d	Hypoxia	0.1495
Flutcuation	10d	Hypoxia	0.1011
Flutcuation	10d	Hypoxia	0.0975
Flutcuation	10d	Hypoxia	0.1456
Flutcuation	10d	Hypoxia	0.0982
Flutcuation	10d	Hypoxia	0.1807
Flutcuation	10d	Hypoxia	0.093
Flutcuation	10d	Hypoxia	0.0790295
Flutcuation	10d	Hypoxia	0.103014
Flutcuation	10d	Hypoxia	0.0661677
Flutcuation	10d	Hypoxia	0.0888676
Flutcuation	10d	Normoxia	0.1521
Flutcuation	10d	Normoxia	0.0991
Flutcuation	10d	Normoxia	0.2037
Flutcuation	10d	Normoxia	0.1773
Flutcuation	10d	Normoxia	0.1962
Flutcuation	10d	Normoxia	0.151
Flutcuation	10d	Normoxia	0.1247
Flutcuation	24d	Hypoxia	0.1319
Flutcuation	24d	Hypoxia	0.1174
Flutcuation	24d	Hypoxia	0.1057
Flutcuation	24d	Hypoxia	0.1476
Flutcuation	24d	Hypoxia	0.105
Flutcuation	24d	Hypoxia	0.1494
Flutcuation	24d	Hypoxia	0.1073
Flutcuation	24d	Hypoxia	0.0843
Flutcuation	24d	Hypoxia	0.087
Flutcuation	24d	Hypoxia	0.0917
Flutcuation	24d	Hypoxia	0.0815
Flutcuation	24d	Hypoxia	0.0834
Flutcuation	24d	Normoxia	0.1352
Flutcuation	24d	Normoxia	0.1788
Flutcuation	24d	Normoxia	0.1364
Flutcuation	24d	Normoxia	0.1266
Flutcuation	24d	Normoxia	0.1633
Flutcuation	24d	Normoxia	0.1143
Flutcuation	24d	Normoxia	0.1204
Flutcuation	24d	Normoxia	0.1381
Flutcuation	24d	Normoxia	0.1209
Flutcuation	24d	Normoxia	0.1187
Flutcuation	24d	Normoxia	0.1402
Flutcuation	38d	Hypoxia	0.1542
Flutcuation	38d	Hypoxia	0.1292
Flutcuation	38d	Hypoxia	0.0962
Flutcuation	38d	Hypoxia	0.1392
Flutcuation	38d	Hypoxia	0.0851
Flutcuation	38d	Hypoxia	0.0962
Flutcuation	38d	Hypoxia	0.1216
Flutcuation	38d	Hypoxia	0.2049
Flutcuation	38d	Hypoxia	0.116
Flutcuation	38d	Hypoxia	0.1137
Flutcuation	38d	Hypoxia	0.0824
Flutcuation	38d	Hypoxia	0.0739
Flutcuation	38d	Hypoxia	0.0848
Flutcuation	38d	Hypoxia	0.0678
Flutcuation	38d	Hypoxia	0.1182
Flutcuation	38d	Normoxia	0.1206
Flutcuation	38d	Normoxia	0.0787
Flutcuation	38d	Normoxia	0.0935
Flutcuation	38d	Normoxia	0.1027
Flutcuation	38d	Normoxia	0.0922
Flutcuation	38d	Normoxia	0.1
Flutcuation	38d	Normoxia	0.098
Flutcuation	38d	Normoxia	0.1069
Flutcuation	38d	Normoxia	0.0826
Flutcuation	38d	Normoxia	0.0938
Flutcuation	38d	Normoxia	0.0958
Flutcuation	38d	Normoxia	0.130874
Flutcuation	38d	Normoxia	0.192551
Flutcuation	38d	Normoxia	0.111044
Flutcuation	38d	Normoxia	0.145505
Flutcuation	38d	Normoxia	0.103156
Flutcuation	38d	Normoxia	0.126695
Flutcuation	38d	Normoxia	0.14061
Constant	Constant	Hypoxia	0.1218
Constant	Constant	Hypoxia	0.0934
Constant	Constant	Hypoxia	0.09
Constant	Constant	Hypoxia	0.107
Constant	Constant	Hypoxia	0.1022
Constant	Constant	Hypoxia	0.1071
Constant	Constant	Hypoxia	0.0871
Constant	Constant	Hypoxia	0.0909
Constant	Constant	Hypoxia	0.1237
Constant	Constant	Hypoxia	0.0856
Constant	Constant	Hypoxia	0.0859
Constant	Constant	Hypoxia	0.07
Constant	Constant	Normoxia	0.1129
Constant	Constant	Normoxia	0.1012
Constant	Constant	Normoxia	0.1106
Constant	Constant	Normoxia	0.0847
Constant	Constant	Normoxia	0.114
Constant	Constant	Normoxia	0.1717
Constant	Constant	Normoxia	0.0913
Constant	Constant	Normoxia	0.1003
Constant	Constant	Normoxia	0.093
Constant	Constant	Normoxia	0.1232
Constant	Constant	Normoxia	0.1035

## Sheet: Metabolites and total hemocytes
Regime	Sampling time	DO	ACY (mg/ml)	GLU (mg/ml)	PRO (mg/ml)	LAC (mg/ml)	CHO (mg/ml)	THC (cell/ml)
Fluctuation	10d	Hypoxia	0.362532	0.10356	119.335	0.712351	0.294617	200000
Fluctuation	10d	Hypoxia	0.195443	0.0478402	126.45	0.128291	0.208106	13100000
Fluctuation	10d	Hypoxia	0.165063	0.0520613	89.7029	0.324608	0.155239	5500000
Fluctuation	10d	Hypoxia	0.108101	0.0512171	55.0665	0.421136	0.0807434	403000
Fluctuation	24d	Hypoxia	0.0888832	0.0291703	5.66199	0.0269237	0.1	13900000
Fluctuation	24d	Hypoxia	0.13499	0.0350337	45.3037	0.0372863	0.156383	6910000
Fluctuation	24d	Hypoxia	0.160605	0.0731457	78.2477	0.5885	0.192553	9880000
Fluctuation	24d	Hypoxia	0.178535	0.0394313	81.6745	0.0488848	0.210638	12000000
Fluctuation	24d	Hypoxia	0.206711	0.0482263	89.6963	0.0448919	0.224468	5880000
Fluctuation	38d	Hypoxia	0.160728	0.0847062	99.28	0.227063	0.14627	9790000
Fluctuation	38d	Hypoxia	0.132929	0.0709775	74.1478	0.293759	0.138031	20700000
Fluctuation	38d	Hypoxia	0.170836	0.0943163	114.949	0.0758069	0.158354	6370000
Fluctuation	38d	Hypoxia	0.145565	0.0847062	87.955	0.0826551	0.160002	8040000
Fluctuation	38d	Hypoxia	0.175891	0.0750961	110.372	0.0111954	0.162199	18100000
Fluctuation	38d	Hypoxia	0.592604	0.0392629	42.929	0	0.389033	8440000
Fluctuation	38d	Hypoxia	1.40171	0.0524552	86.9821	0.0689393	0.467057	3790000
Fluctuation	38d	Hypoxia	0.0616308	0.0292116	0	0	0.0205895	12000000
Fluctuation	38d	Hypoxia	0.51359	0.0562245	127.684	0.156988	0.486563	595000
Constant	Cons	Hypoxia	0.244221	0.078509	105.506	0.040831	0.186091	11100000
Constant	Cons	Hypoxia	0.342211	0.307892	105.662	0	0.346988	9470000
Constant	Cons	Hypoxia	0.201508	0.0839705	94.3692	0.00131713	0.196676	20200000
Constant	Cons	Hypoxia	0.133668	0.0716821	23.1854	0.00101778	0.137398	16700000
Constant	Cons	Hypoxia	0.209045	0.0867013	79.5717	0.103095	0.175505	14100000
Fluctuation	10d	Normoxia	0.180253	0.0723231	71.1728	0.343849	0.143223	19900000
Fluctuation	10d	Normoxia	0.100506	0.0512171	43.2604	0.174272	0.0975649	9060000
Fluctuation	10d	Normoxia	0.115696	0.0360208	32.1579	0.155032	0.071131	7150000
Fluctuation	10d	Normoxia	0.127089	0.0385535	19.0227	0.115247	0.0495034	14600000
Fluctuation	10d	Normoxia	0.161266	0.0461517	75.1603	0.203948	0.133611	12200000
Fluctuation	10d	Normoxia	0.127089	0.0267342	29.656	0.141335	0.0855495	14800000
Fluctuation	24d	Normoxia	0.0812946	0.12033	74.8566	0.000414022	0.184442	10500000
Fluctuation	24d	Normoxia	0.0787462	0.0942821	48.3497	0.0571941	0.166351	13800000
Fluctuation	24d	Normoxia	0.119521	0.108895	86.1044	0.0072158	0.205	10200000
Fluctuation	24d	Normoxia	0.0965851	0.162897	123.073	0.524151	0.177041	11500000
Fluctuation	38d	Normoxia	0.940833	0.0861815	73.4556	0.110705	0.436444	8380000
Fluctuation	38d	Normoxia	1.07034	0.07948	50.9503	0.150403	0.567715	6650000
Fluctuation	38d	Normoxia	0.341544	0.0754591	81.9186	0.129424	0.144008	15700000
Fluctuation	38d	Normoxia	0.361859	0.0419515	85.9306	0.056482	0.167403	12500000
Fluctuation	38d	Normoxia	0.483748	0.0580351	81.6678	0.0797203	0.242787	11400000
Fluctuation	38d	Normoxia	0.364398	0.0473127	66.8106	0.0739107	0.197297	19400000
Constant	Cons	Normoxia	0.166157	0.0484182	75.2664	0.12935	0.0733427	17100000
Constant	Cons	Normoxia	0.203813	0.0511692	108.572	0	0.101551	16600000
Constant	Cons	Normoxia	0.107319	0.0387895	33.8097	0.0303059	0.00399624	7990000
Constant	Cons	Normoxia	0.175571	0.0387895	89.6288	0.0751721	0.0439586	13100000
Constant	Cons	Normoxia	0.0979054	0.037414	43.5916	0.0424395	0.0122238	15500000
Constant	Cons	Normoxia	0.126147	0.037414	51.2774	0.0407465	0.0122238	16500000

## Sheet: Oxidative stress
Red color marks outliers detected during exploratory analyses before PERMANOVA
Regime	Sampling time	DO	Tejido	LPO (nmol H2O2/mg tissue)	PO (nmol/mg tissue)	GSH (nmol/mg tissue)	CAT (actividad/mg protein)	GST (nmol/min/mg protein)	SOD (U/mg protein)	CbE (nmol/min/mg protein)	AChE (nmol/min/mg protein)
Fluctuant	10d	Hypoxia	Muscle	0	0.0488329	0.0752443	1.15347	0.000101269	32.4335	8.18168	69.3776
Fluctuant	10d	Hypoxia	Muscle	0	0.115409	0.116358	0.77206	0.000315018	57.537	7.11754	47.8459
Fluctuant	10d	Hypoxia	Muscle	0.00336558	0.0571524	0.100394	0.87518	0.000104849	80.4425	7.57664	50.0409
Fluctuant	10d	Hypoxia	Muscle	0.0124832	0.088094	0.0980942	0.757746	0.000814174	82.6218	7.27675	34.9396
Fluctuant	24d	Hypoxia	Muscle	0.0147969	0.0478301	0.0915148	1.02715	0.000930432	64.5187	7.46389	46.2467
Fluctuant	24d	Hypoxia	Muscle	0	0.143044	0.115752	0.774084	0.00179152	120.469	6.50991	37.8651
Fluctuant	24d	Hypoxia	Muscle	0	0.159054	0.108603	1.07043	0.00541048	88.8439	6.14946	17.5433
Fluctuant	24d	Hypoxia	Muscle	0	0.00426136	0.0926025	1.2518	0.000354946	73.9994	9.40431	26.9942
Fluctuant	24d	Hypoxia	Muscle	0.0164779	0.0245455	0.0826404	0.370177	0.000109135	44.2597	6.51682	42.2536
Fluctuant	38d	Hypoxia	Muscle	0	0.010746	0.0755698	1.38569	0.00342717	94.2747	15.7977	38.1989
Fluctuant	38d	Hypoxia	Muscle	0.0063182	0.137096	0.237552	0.271696	0.000871819	45.6384	2.92277	7.51204
Fluctuant	38d	Hypoxia	Muscle	0.0145461	0.0335853	0.118113	0.89366	0.000544984	70.4721	5.76336	72.6352
Fluctuant	38d	Hypoxia	Muscle	0.025963	0.126767	0.235147	1.02972	0.00237414	84.9526	5.29288	21.094
Fluctuant	38d	Hypoxia	Muscle	0.0152573	0.105303	0.172935	1.0008	0.002041	47.1371	6.48606	29.8031
Fluctuant	38d	Hypoxia	Muscle	0	0.122534	0.100201	0.351158	0.000748614	36.3448	4.73155	30.4418
Fluctuant	38d	Hypoxia	Muscle	0	0.0148387	0.437534	0.740955	0.00304198	109.837	5.662	20.024
Fluctuant	38d	Hypoxia	Muscle	0	0.0935197	0.0486935	0.447222	0.000140081	32.5455	5.11633	47.4241
Fluctuant	38d	Hypoxia	Muscle	0.0101967	0.0987286	0.146735	0.461887	0.00141961	53.4739	5.92388	9.44852
Constant	Cons	Hypoxia	Muscle	0.0141855	0.0469102	0.0686642	0.691217	0.00167493	46.2114	4.89232	48.3972
Constant	Cons	Hypoxia	Muscle	0.0359899	0.0674258	0.136297	1.35877	0.000147807	58.7858	7.13307	59.7592
Constant	Cons	Hypoxia	Muscle	0.0104027	0.161351	0.0954735	0.677333	0.00139852	82.4133	5.44513	36.9152
Constant	Cons	Hypoxia	Muscle	0	0.106206	0.069617	0.719672	0.00199934	90.373	4.60437	16.002
Constant	Cons	Hypoxia	Muscle	0.00562768	0.125536	0.116575	0.717339	0.00838335	102.503	8.26354	29.1393
Constant	Cons	Hypoxia	Muscle	0.00591877	0	0.0986015	1.23599	0.00684647	207.556	10.6521	3.91017
Fluctuant	10d	Normoxia	Muscle	0.00613015	0.0575284	0.119701	0.663597	0.000455745	81.9103	6.8896	34.7405
Fluctuant	10d	Normoxia	Muscle	0.00591877	0.00462872	0.0894985	0.65672	0.000190249	75.5466	3.35898	40.3647
Fluctuant	10d	Normoxia	Muscle	0.0030113	0	0.0629463	1.07019	3.52e-05	80.0869	7.19022	61.4773
Fluctuant	10d	Normoxia	Muscle	0	0	0.0959243	0.87203	0.00014538	56.4607	5.6015	38.4181
Fluctuant	10d	Normoxia	Muscle	0.00686577	0.0122727	0.110465	1.06175	0.000393374	64.6717	5.15551	38.3034
Fluctuant	24d	Normoxia	Muscle	0.0258112	0.0347958	0.114492	0.159758	0.000198178	42.8138	5.46017	53.701
Fluctuant	24d	Normoxia	Muscle	0.00440114	0.0198317	0.136291	0.865199	0.00104234	54.1319	3.81608	75.141
Fluctuant	24d	Normoxia	Muscle	0.00817354	0.0501218	0.115191	0.655916	0.00023752	59.4292	3.87215	48.2124
Fluctuant	24d	Normoxia	Muscle	0.00224372	0.061943	0.158842	0.865717	0.00138278	49.5255	3.46973	47.653
Fluctuant	38d	Normoxia	Muscle	0	0.132365	0.197182	0.266214	0.00191774	49.5409	3.96253	2.45217
Fluctuant	38d	Normoxia	Muscle	0	0.0169894	0.240215	0.663595	0.00106988	92.0314	6.5645	2.74917
Fluctuant	38d	Normoxia	Muscle	0	0.0666213	0.139975	0.336865	0.0008323	63.7198	3.93436	6.05916
Fluctuant	38d	Normoxia	Muscle	0	0.112159	0.0896181	0.274708	0.000813897	32.2722	5.29964	6.75421
Fluctuant	38d	Normoxia	Muscle	0	0.0973524	0.0372831	0.209305	0.000333775	20.0537	2.31119	9.3789
Fluctuant	38d	Normoxia	Muscle	0	0.103309	0.0880804	0.215708	0.00147685	21.4913	2.69889	4.39432
Fluctuant	Cons	Normoxia	Muscle	0.00971572	0	0.143043	2.30039	0.00785254	66.2057	4.59928	48.4807
Fluctuant	Cons	Normoxia	Muscle	0.00394585	0.0577488	0.0708879	0.509507	0.00035766	43.792	5.17486	19.2112
Fluctuant	Cons	Normoxia	Muscle	0.00798346	0.104255	0.0988115	0.607177	0.000851414	43.2152	4.46217	29.642
Fluctuant	Cons	Normoxia	Muscle	0	0.00401069	0.112552	0.933616	0.000610762	30.8307	5.00777	30.2741
Fluctuant	Cons	Normoxia	Muscle	0.0063572	0.175663	0.138986	0.643438	0.00160394	63.4822	4.46383	21.6459
Fluctuant	Cons	Normoxia	Muscle	0	0.118071	0.131221	0.488179	0.00331931	89.2509	3.88775	27.3783
Fluctuant	10d	Hypoxia	Gill	0.074628	0	0	0.455053	0.00759188	127.446	13.5577	1.56558
Fluctuant	10d	Hypoxia	Gill	0.0261553	0	0.0225317	1.27201	0.0092482	118.241	15.7237	2.775
Fluctuant	10d	Hypoxia	Gill	0.0185561	0	0.0153777	2.95022	0.00838044	153.419	24.8662	4.01347
Fluctuant	10d	Hypoxia	Gill	0.0396102	0	0.00841244	0.842599	0.00359892	142.953	23.4454	0.462267
Fluctuant	24d	Hypoxia	Gill	0.0278342	0	0.0033802	0.57146	0.00518941	167.95	7.23991	2.68337
Fluctuant	24d	Hypoxia	Gill	0.0388629	0	0.0315143	0.71646	0.00638985	182.449	9.18835	3.73291
Fluctuant	24d	Hypoxia	Gill	0.0471181	0	0.0138061	0.523822	0.00709391	160.167	4.29912	2.83353
Fluctuant	24d	Hypoxia	Gill	0.0166645	0	0.000312722	1.38937	0.00830028	162.887	11.2659	2.63367
Fluctuant	24d	Hypoxia	Gill	0.0276846	0	0.00391763	0.408143	0.0045297	120.342	6.27738	1.19733
Fluctuant	38d	Hypoxia	Gill	0.038472	0	0.000670385	1.10239	0.0102227	150.509	4.23329	7.42689
Fluctuant	38d	Hypoxia	Gill	0.0647184	0	0.0164154	0.838277	0.0120114	199.031	12.7635	2.83437
Fluctuant	38d	Hypoxia	Gill	0.0194774	0	0.00204647	0.523749	0.0060467	111.478	7.48104	2.16394
Fluctuant	38d	Hypoxia	Gill	0.0256664	0	0.15184	0.702156	0.0123905	217.243	10.8644	0.228131
Fluctuant	38d	Hypoxia	Gill	0.0346438	0	0	0.412356	0.00459247	76.1111	7.88115	1.08805
Fluctuant	38d	Hypoxia	Gill	0.0259086	0	0.000869874	0.260063	0.00588497	83.0478	8.58736	1.18884
Fluctuant	38d	Hypoxia	Gill	0.0237923	0	0.00317044	1.51514	0.0101628	236.574	29.9594	9.96663
Fluctuant	38d	Hypoxia	Gill	0.0268661	0	0.0164154	0.166214	0.00353296	109.988	10.4359	14.5258
Fluctuant	38d	Hypoxia	Gill	0.0323857	0	0	0.94638	0.00536734	141.273	15.0253	1.94202
Constant	Cons	Hypoxia	Gill	0.0142051	0	0.00623397	0.582492	0.00578927	115.323	8.11246	3.26346
Constant	Cons	Hypoxia	Gill	0.0324367	0	0.0208771	0.592665	0.0032833	162.165	3.60193	2.34005
Constant	Cons	Hypoxia	Gill	0.0205227	0	0.0043851	0.636364	0.00568949	112.638	9.03744	2.27187
Constant	Cons	Hypoxia	Gill	0.0165726	0	0.00395717	1.62717	0.0129816	360.985	28.1338	13.4457
Constant	Cons	Hypoxia	Gill	0.0297077	0	0.0264194	1.08449	0.00127318	172.498	13.0232	0.767848
Fluctuant	10d	Normoxia	Gill	0.0331243	0	0.00154404	0.786464	0.00536458	139.391	11.4585	1.44978
Fluctuant	10d	Normoxia	Gill	0.0367809	0	0.00305204	1.01998	0.000466569	88.3937	7.97439	117.965
Fluctuant	10d	Normoxia	Gill	0.031786	0	0	1.14673	0.00607092	88.5594	7.49943	0.751753
Fluctuant	10d	Normoxia	Gill	0.0403869	0	0	1.02779	0.00513734	87.1761	12.831	1.00486
Fluctuant	10d	Normoxia	Gill	0.0271017	0	0.12782	1.09393	0.00780686	162.122	12.5642	2.5984
Fluctuant	10d	Normoxia	Gill	0.0271912	0	0.0107406	3.02758	0.00992822	207.448	33.6593	2.99516
Fluctuant	24d	Normoxia	Gill	0.0216245	0	0	0.936785	0.00705596	124.343	20.1751	2.01798
Fluctuant	24d	Normoxia	Gill	0.023881	0	0.0166167	0.622418	0.00958436	159.547	0	0.655645
Fluctuant	24d	Normoxia	Gill	0.0245206	0	0.0100494	0	0.00475873	117.709	2.84816	1.50174
Fluctuant	24d	Normoxia	Gill	0.11443	0	0	0.213172	0.00194729	37.3711	1.88824	0
Fluctuant	38d	Normoxia	Gill	0	0	0.0164455	0.43818	0.00377358	75.2119	4.73614	0
Fluctuant	38d	Normoxia	Gill	0	0.00293689	0.018794	0.311157	0.00221078	84.6954	2.42389	0
Fluctuant	38d	Normoxia	Gill	0	0.032554	0.0225334	0.688078	0.00413126	87.0194	5.11174	0
Fluctuant	38d	Normoxia	Gill	0	0	0.00896315	0.340011	0.00394557	77.2464	5.87605	0.178349
Fluctuant	38d	Normoxia	Gill	0	0	0.004132	0.419786	0.00185522	48.142	2.86455	0
Fluctuant	38d	Normoxia	Gill	0	0.0290707	0.00625719	0.860393	0.0037648	65.3658	5.30915	0
Constant	Cons	Normoxia	Gill	0.0174554	0	0.000435768	1.13043	0.00933364	196.598	9.64634	1.39532
Constant	Cons	Normoxia	Gill	0.0331243	0	0.0406095	0.438914	0.00426988	84.1832	7.91632	0.691956
Constant	Cons	Normoxia	Gill	0.0197576	0	0	0.47199	0.00635455	102.878	8.82346	4.33042
Constant	Cons	Normoxia	Gill	0.0239504	0.0069371	0.000798191	0.448034	0.00374023	74.3656	4.59367	0.465326
Constant	Cons	Normoxia	Gill	0.0346438	0	0.0219821	0.284351	0.00635586	99.5383	5.93552	1.71204
Constant	Cons	Normoxia	Gill	0.0185561	0	0.0119603	0.376749	0.00613965	119.268	10.2629	2.88728
